# Supplementary material for: The revision and factor analytic evaluation of the German version of the depression literacy scale (D-Lit-R German)
Source: BMC Psychol. 2024 Apr 25;12:235. doi: 10.1186/s40359-024-01730-9 (PMC11046899; doi:10.1186/s40359-024-01730-9)
Supplement: Supplementary file 1 — Supplementary Material 1. [file 40359_2024_1730_MOESM1_ESM.zip]

Archive with 4 entries (4 files):
- D-Lit-R German scale.docx
- D-Lit-R German_English.docx
- Flyer.pdf
- Reanalysis of the 3-factor model after removing Item 15.docx
